# Supplementary material for: Tetraclita ehsani sp. n. (Cirripedia, Tetraclitidae), a common intertidal barnacle from the Gulf of Oman, Iran
Source: Zookeys. 2011 Oct 13;(136):1–12. doi: 10.3897/zookeys.136.1772 (PMC3229284; doi:10.3897/zookeys.136.1772)
Supplement: XML Treatment for Tetraclita ehsani [file zookeys.136.1772-treatment1.xml]

<!DOCTYPE tp:taxon-treatment
  PUBLIC "-//TaxonX//DTD Taxonomic Treatment Publishing DTD v0 20100105//EN" "tax-treatment-NSO.dtd">
<tp:taxon-treatment xmlns:tp="http://www.plazi.org/taxpub"><tp:treatment-meta><mixed-citation publication-type="journal"><person-group><name><surname>Shahdadi</surname><given-names>Adnan</given-names></name><name><surname>Chan</surname><given-names>Benny K.K.</given-names></name><name><surname>Sari</surname><given-names>Alireza</given-names></name></person-group><article-title>
                    <italic>Tetraclita ehsani</italic> sp. n. (Cirripedia, Tetraclitidae), a common intertidal barnacle from the Gulf of Oman, Iran                
                </article-title><source>Zookeys</source><day>13</day><month>10</month><year>2011</year><volume>2011</volume><issue>136</issue><fpage>1</fpage><lpage>12</lpage><pub-id pub-id-type="doi">10.3897/zookeys.136.1772</pub-id></mixed-citation></tp:treatment-meta><tp:nomenclature><tp:taxon-name>
                            <tp:taxon-name-part taxon-name-part-type="genus">Tetraclita</tp:taxon-name-part>
                            <tp:taxon-name-part taxon-name-part-type="species">ehsani</tp:taxon-name-part>
                        <object-id xmlns:xlink="http://www.w3.org/1999/xlink" xlink:type="simple">urn:lsid:zoobank.org:act:9829EE59-762C-4557-81AE-CB51DA038234</object-id>
                        <object-id xmlns:xlink="http://www.w3.org/1999/xlink" xlink:type="simple">http://species-id.net/wiki/Tetraclita_ehsani</object-id>
                        </tp:taxon-name><tp:taxon-status xmlns:xlink="http://www.w3.org/1999/xlink" xlink:type="simple">sp. n.</tp:taxon-status><xref ref-type="fig" rid="F1">Figures 1</xref><xref ref-type="fig" rid="F2"/><xref ref-type="fig" rid="F3"/><xref ref-type="fig" rid="F4"/><xref ref-type="fig" rid="F5">5</xref></tp:nomenclature><tp:treatment-sec sec-type="Material examined"><title>Material examined.</title><p>HOLOTYPE. ZUTC-Cirri 1275, 1 specimen, Ramin, Chabahar, Gulf of Oman, Iran (<named-content xmlns:xlink="http://www.w3.org/1999/xlink" content-type="dwc:verbatimCoordinates" xlink:type="simple">25°16'N, 60°44'E</named-content>), basal carino-rostro diameter 19.64 mm, height 13.74mm, orifice diameter 5.24mm. PARATYPE. ASIZCR 000231, 1 specimen, locality same as holotype, basal carino-rostro diameter 18.16 mm, height 11.91 mm, orifice 5.78 mm. PARATYPE. ZUTC-Cirri. 1276, 1 specimens, locality same as holotype. from Ramin (type locality). PARATYPE. ZUTC-Cirri. 1277, 1 specimen, Tis (Portuguese Castle), Chabahar Bay, Gulf of Oman, Iran (<named-content xmlns:xlink="http://www.w3.org/1999/xlink" content-type="dwc:verbatimCoordinates" xlink:type="simple">25°16'N, 60°40'E</named-content>). GenBank accession number of paratype ASIZCR 000231: JN603678.</p></tp:treatment-sec><tp:treatment-sec sec-type="Diagnosis"><title>Diagnosis.</title><p> Parietes white or pink, tergum very narrow, basal margin slightly concave or almost straight, tergal spur long and narrow. Mandible with five teeth, labrum with 4 large sharp teeth on each side of the cutting edge. Anterior ramus of cirrus I antenniform.</p></tp:treatment-sec><tp:treatment-sec sec-type="Description"><title>Description.</title><p> <italic><tp:taxon-name>Parietes</tp:taxon-name></italic> conical, white to pink or white with pink ribs (<xref ref-type="fig" rid="F1">Fig. 1A</xref>), radii and alae narrow, sheathstriate, parallel to base and about ½ height of wall, sheath white to dirty white, or pink. Parietes composed of 3-4 rows of honey comb parietal tubes (<xref ref-type="fig" rid="F1">Fig. 1B</xref>). <italic><tp:taxon-name>Scutum</tp:taxon-name></italic> and <italic>tergum</italic> white (<xref ref-type="fig" rid="F1">Fig. 1B, C, D</xref>). <italic><tp:taxon-name>Scutum</tp:taxon-name></italic> narrow, 1.5 times higher than wide, lower half of occludent margin with &gt;10 oblique teeth, articular ridge sinuous, adductor ridge extremely developed, angular and extending to basal margin, adductor muscle pit shallow, seven distinct rostral and four to six lateral depressor crests (<xref ref-type="fig" rid="F1">Fig. 1B, C, D</xref>), external surface smooth with faint horizontal striations<!--PageBreak--> (<xref ref-type="fig" rid="F1">Fig. 1</xref>). <italic><tp:taxon-name>Tergum</tp:taxon-name></italic> long and narrow (length more than twice as width) with ten definite depressor crests, scutal margin slightly concave, spur long and narrow, external spur surface with a medial furrow, basi-scutal angle sharp and about<!--PageBreak--> 117.8°, upper carinal margin convex and basal margin slightly concave or straight (<xref ref-type="fig" rid="F1">Fig. 1B, C, D</xref>). Carinal-basal angle (angle between the carinal and basal margin) is ~103° (<xref ref-type="fig" rid="F1">Fig. 1C</xref>).</p><fig id="F1" position="float" orientation="portrait"><label>Figure 1.</label><caption><p> <italic><tp:taxon-name>Tetraclita ehsani</tp:taxon-name></italic> sp. n. <bold>A</bold> external parietes of the holotype and the top and basal view of the parietes of a paratype (ASIZCR 000231); note the basal view showing the parietal tubes <bold>B</bold> external view of scutum and tergum of the paratype (ASIZCR 000231) <bold>C</bold> internal view of scutum and tergum, (ASIZCR 000231); arrows indicate the diagnostic features of tergum from other Western Indian Ocean species (see table 1) <bold>D</bold> drawing of the holotype of the scutum and tergum <bold>E</bold> Scutum and tergum of <italic><tp:taxon-name>Tetraclita rufotincta</tp:taxon-name></italic> collected from Yemen (type locality) (after <xref ref-type="bibr" rid="B8">Chan et al. 2009</xref>) <bold>F</bold> scutum and tergum of <italic><tp:taxon-name>Tetraclita reni</tp:taxon-name></italic> collected from Madagascar (type locality) (after <xref ref-type="bibr" rid="B8">Chan et al. 2009</xref>).</p></caption><graphic xmlns:xlink="http://www.w3.org/1999/xlink" xlink:href="ZooKeys-136-001-g001.jpg" position="float" orientation="portrait" xlink:type="simple"/></fig><p><!--PageBreak--><!--PageBreak--><italic><tp:taxon-name>Mandibular palps</tp:taxon-name></italic> elongate, setae on superior margin only, simple type setae at tip and serrulate setae at the middle region of the superior margin (<xref ref-type="fig" rid="F2">Figs 2A</xref>, <xref ref-type="fig" rid="F3">3A, B, C</xref>). <italic><tp:taxon-name>Labrum</tp:taxon-name></italic> notched, notch shallow, four erect large teeth on each side of the cutting edge (<xref ref-type="fig" rid="F2">Figs 2B</xref>, <xref ref-type="fig" rid="F3">3E–H</xref>). <italic><tp:taxon-name>Mandible</tp:taxon-name></italic> with five teeth excluding the inferior angle, first tooth separated from the remaining teeth, second and fourth teeth bidentate, third teeth tridentated fifth tooth small and located close to the fourth tooth, lower margin with<!--PageBreak--><!--PageBreak--> &gt;10 setae, height of setae similar to height of the fifth tooth, inferior angle sharp, with two large setae on tip, mandible surface with blade shaped serrulate type setae (<xref ref-type="fig" rid="F2">Figs 2C</xref>, <xref ref-type="fig" rid="F3">3G–L</xref>). <italic><tp:taxon-name>Maxillule</tp:taxon-name></italic> notched, with two large and four small simple setae above notch, 11 setae in median cluster and 10 small and slender simple setae on the cutting margin below notch (<xref ref-type="fig" rid="F2">Figs 2D</xref>, <xref ref-type="fig" rid="F3">3M–O</xref>). <italic><tp:taxon-name>Maxilla</tp:taxon-name></italic> bi-lobed, serrulate type setae at both lobes (<xref ref-type="fig" rid="F2">Figs 2E</xref>, <xref ref-type="fig" rid="F3">3P–S</xref>).</p><fig id="F2" position="float" orientation="portrait"><label>Figure 2.</label><caption><p> <italic><tp:taxon-name>Tetraclita ehsani</tp:taxon-name></italic> sp. n. Light microscopy showing: <bold>A</bold> mandibular palp <bold>B</bold> labrum (two individuals) <bold>C</bold> mandibles (3 individuals) and with enlarged views of lower margin and inferior angle <bold>D</bold> maxillule (2 individuals) and <bold>E</bold> maxilla.</p></caption><graphic xmlns:xlink="http://www.w3.org/1999/xlink" xlink:href="ZooKeys-136-001-g002.jpg" position="float" orientation="portrait" xlink:type="simple"/></fig><fig id="F3" position="float" orientation="portrait"><label>Figure 3.</label><caption><p> <italic><tp:taxon-name>Tetraclita ehsani</tp:taxon-name></italic> sp. n. SEM showing: <bold>A</bold> mandibular palp <bold>B,</bold> <bold>C</bold> serrulate type setae on mandibular palp <bold>D</bold> labrum <bold>E</bold> cutting edge of labrum showing the 4 large sharp teeth <bold>F</bold> simple type setae on inner side of labrum <bold>G</bold> mandible <bold>H</bold> simple setae on the lateral side of the mandible <bold>I</bold> second bi-dentated tooth of the mandible <bold>J</bold> third tri-dentated tooth of the mandible <bold>K</bold>, fourth and fifth tooth of the mandible <bold>L</bold>, serrulate blade shaped setae on mandible <bold>M</bold> Maxillule <bold>N, O</bold> serrulate setae on maxillule surface <bold>P</bold> maxilla <bold>Q, R</bold>, serrulate setae on maxilla <bold>S</bold> simple setae on tip of maxilla.</p></caption><graphic xmlns:xlink="http://www.w3.org/1999/xlink" xlink:href="ZooKeys-136-001-g003.jpg" position="float" orientation="portrait" xlink:type="simple"/></fig><p><italic>Cirrus I</italic> anterior ramus antenniform, twice as long (27 segments) as posterior ramus (10 segments) (<xref ref-type="fig" rid="F4">Figs 4</xref>, <xref ref-type="fig" rid="F5">5A</xref>), both rami with a feathery serrulate type setae (3–4 rows dense setules in each seta) and a serrulate type setae (very sparse setule along the seta) (<xref ref-type="fig" rid="F5">Fig. 5B–D</xref>). <italic>Cirrus II</italic> with shorter rami, anterior and posterior ramus similar in length (each with 10 segments), with serrate and simple setae (<xref ref-type="fig" rid="F5">Fig. 5E–G</xref>). <italic>Cirrus III</italic> with longer anterior ramus (anterior and posterior ramus 13 and nine segments respectively; <xref ref-type="fig" rid="F4">Fig. 4</xref>). Both rami bear bidentate serrate setae, feathery serrulate setae and blade shaped serrulate setae, protopod bears pappose setae with long feather seta (<xref ref-type="fig" rid="F5">Fig. 5H–M</xref>). <italic>Cirrus IV–VI</italic> ctenopods, cirrus IV with 17 segments for both anterior and posterior rami, cirrus V, anterior ramus 21 segments, posterior ramus 19 segments, cirrus VI, anterior ramus 18 segments, posterior ramus 22 segments. Intermediate segment of anterior ramus of cirrus VI bears 3 pairs of long serrulate setae and 3 pairs of short setae (<xref ref-type="fig" rid="F4">Fig. 4E, F</xref>).</p><fig id="F4" position="float" orientation="portrait"><label>Figure 4.</label><caption><p> <italic><tp:taxon-name>Tetraclita ehsani</tp:taxon-name></italic> sp. n. Light microscopy showing: <bold>A</bold> cirrus I <bold>B</bold> cirrus II <bold>C</bold> cirrus III <bold>D</bold> bidentate serrulate type setae on rami of cirrus III <bold>E</bold> intermediate segment of anterior ramus of cirrus VI <bold>F</bold> Long serrulate setae at cirrus VI. ANT – Anterior ramus, POS – Posterior ramus.</p></caption><graphic xmlns:xlink="http://www.w3.org/1999/xlink" xlink:href="ZooKeys-136-001-g004.jpg" position="float" orientation="portrait" xlink:type="simple"/></fig><fig id="F5" position="float" orientation="portrait"><label>Figure 5.</label><caption><p> <italic><tp:taxon-name>Tetraclita ehsani</tp:taxon-name></italic> sp. n. SEM showing: <bold>A</bold> cirrus I <bold>B, C, D</bold>, serrulate type setae on rami of cirrus I <bold>E</bold> cirrus II <bold>F, G</bold> serrulate type setae on rami of cirrus II <bold>H</bold> cirrus III <bold>I, J, K</bold>, serrulate type setae on rami of cirrus III <bold>L</bold> serrulate type setae on protopod of cirrus III <bold>M</bold> pappose setae on protopod of cirrus III.</p></caption><graphic xmlns:xlink="http://www.w3.org/1999/xlink" xlink:href="ZooKeys-136-001-g005.jpg" position="float" orientation="portrait" xlink:type="simple"/></fig></tp:treatment-sec><tp:treatment-sec sec-type="Etymology"><title>Etymology.</title><p>This species is named in honour of Ehsan Entezari-Zarch, B.Sc. student in Animal Biology at the University of Tehran, who unfortunately passed away during a field collection in October 2009.</p></tp:treatment-sec><tp:treatment-sec sec-type="Habitat"><title>Habitat.</title><p> This species was present at the exposed low shores at intertidal zone, attaching on rocks but sometimes were observed on mollusk shells and on the shell surface of the barnacle <italic><tp:taxon-name>Megabalanus</tp:taxon-name></italic> species at the Gulf of Oman.</p></tp:treatment-sec><tp:treatment-sec sec-type="Distribution"><title>Distribution.</title><p> At present, only known from the Iranian coast in the Gulf of Oman and absent from the Persian Gulf (see <xref ref-type="bibr" rid="B18">Shahdadi 2007</xref>).</p></tp:treatment-sec><ref-list><ref id="B8"><mixed-citation xmlns:xlink="http://www.w3.org/1999/xlink" xlink:type="simple"><person-group><name name-style="western"><surname>Chan</surname><given-names>BKK</given-names></name><name name-style="western"><surname>Hsu</surname><given-names>C-H</given-names></name><name name-style="western"><surname>Tsai</surname><given-names>P-C</given-names></name></person-group> (<year>2009</year>)<article-title> Morphology and distribution of the acorn barnacle <italic>Tetraclita reni</italic> nom. nov. (Crustacea: Cirripedia) in Madagascar and adjacent waters.</article-title><source>Zootaxa </source><volume>2019</volume>: <fpage>57</fpage>-<lpage>68</lpage>.</mixed-citation></ref><ref id="B18"><mixed-citation xmlns:xlink="http://www.w3.org/1999/xlink" xlink:type="simple"><person-group><name name-style="western"><surname>Shahdadi</surname><given-names>A</given-names></name></person-group> (<year>2007</year>)<source> Taxonomy and Biogeography of Intertidal Barnacles (Crustacea, Cirripedia) of the Persian Gulf and the Gulf of Oman. Unpublished M.Sc. thesis, University of Tehran.</source></mixed-citation></ref></ref-list></tp:taxon-treatment>
